# Supplementary material for: Spatiotemporal Distribution Patterns and Conservation Priorities of Gymnosperms With Different Leaf Shapes in China Under Climate Change
Source: Ecol Evol. 2025 Aug 14;15(8):e71980. doi: 10.1002/ece3.71980 (PMC12354979; doi:10.1002/ece3.71980)
Supplement: Supplementary file 3 — Appendix S1: ece371980‐sup‐0003‐AppendixS1.xlsx. [file ECE3-15-e71980-s003.xlsx]

## Sheet: Table1
Spatiotemporal distribution patterns and conservation priorities of gymnosperm with different leaf shapes in China under climate change
Jinyi Fu1, Wenjie Song1, Chuncheng Wang2, Xiaolong Jiang1, Xiangbao Shen1 and Rong Yi1,*
Table.1 Species informations
Family	Genus	Species	Species ID	Leaf classification	Specimen number	Specimen records sources	Additional specimen records sources
Cycadaceae	Cycas	Cycas micholitzii	1	SSLs	26	CVH;GBIF;NSII;	Other literature sources
Cycadaceae	Cycas	Cycas pectinata	2	SSLs	30	CVH;GBIF;NSII;	Other literature sources
Cycadaceae	Cycas	Cycas hainanensis	3	SSLs	26	CVH;GBIF;NSII;	Other literature sources
Cycadaceae	Cycas	Cycas szechuanensis	4	SSLs	49	CVH;GBIF;NSII;	Other literature sources
Cycadaceae	Cycas	Cycas taiwaniana	5	SSLs	46	CVH;GBIF;NSII;	Other literature sources
Cycadaceae	Cycas	Cycas revoluta	6	SSLs	72	CVH;GBIF;NSII;	Other literature sources
Cycadaceae	Cycas	Cycas guizhouensis	7	SSLs	31	CVH;GBIF;NSII;
Cycadaceae	Cycas	Cycas debaoensis	8	SSLs	25	CVH;GBIF;NSII;	Other literature sources
Ginkgoaceae	Ginkgo	Ginkgo biloba	9	FSLs	147	CVH;GBIF;NSII;	Other literature sources
Podocarpaceae	Podocarpus	Podocarpus fleuryi	10	LSLs	30	CVH;GBIF;NSII;	Other literature sources
Podocarpaceae	Podocarpus	Podocarpus imbricatus	11	SSLs	35	CVH;GBIF;NSII;	Other literature sources
Podocarpaceae	Podocarpus	Podocarpus macrophyllus	12	SSLs	66	CVH;GBIF;NSII;	Other literature sources
Podocarpaceae	Nageia	Nageia nagi	13	LSLs	94	CVH;GBIF;NSII;	Other literature sources
Podocarpaceae	Podocarpus	Podocarpus neriifolius	14	SSLs	32	CVH;GBIF;NSII;	Other literature sources
Cephalotaxaceae	Cephalotaxus	Cephalotaxus hainanensis	15	SSLs	26	CVH;GBIF;NSII;	Other literature sources
Cephalotaxaceae	Cephalotaxus	Cephalotaxus oliveri	16	SSLs	95	CVH;GBIF;NSII;
Cephalotaxaceae	Cephalotaxus	Cephalotaxus sinensis	17	SSLs	191	CVH;GBIF;NSII;
Cephalotaxaceae	Cephalotaxus	Cephalotaxus mannii	18	SSLs	29	CVH;GBIF;NSII;
Cephalotaxaceae	Cephalotaxus	Cephalotaxus latifolia	19	SSLs	30	CVH;GBIF;NSII;
Taxaceae	Amentotaxus	Amentotaxus argotaenia	20	LSLs	61	CVH;GBIF;NSII;	Other literature sources
Taxaceae	Amentotaxus	Amentotaxus yunnanensis	21	LSLs	34	CVH;GBIF;NSII;	Other literature sources
Taxaceae	Pseudotaxus	Pseudotaxus chienii	22	SSLs	43	CVH;GBIF;NSII;	Other literature sources
Taxaceae	Taxus	Taxus cuspidata	23	SSLs	57	CVH;GBIF;NSII;	Other literature sources
Taxaceae	Taxus	Taxus wallichiana	24	SSLs	26	CVH;GBIF;NSII;	Other literature sources
Taxaceae	Taxus	Taxus wallichiana var. chinensis	25	SSLs	88	CVH;GBIF;NSII;	Other literature sources
Taxaceae	Taxus	Taxus wallichiana var. mairei	26	SSLs	258	CVH;GBIF;NSII;	Other literature sources
Taxaceae	Torreya	Torreya fargesii	27	SSLs	50	CVH;GBIF;NSII;	Other literature sources
Taxaceae	Torreya	Torreya grandis	28	SSLs	99	CVH;GBIF;NSII;	Other literature sources
Taxaceae	Torreya	Torreya jackii	29	SSLs	33	CVH;GBIF;NSII;	Other literature sources
Taxaceae	Torreya	Torreya yunnanensis	30	SSLs	31	CVH;GBIF;NSII;	Other literature sources
Pinaceae	Abies	Abies chensiensis	31	SSLs	36	CVH;GBIF;NSII;	Other literature sources
Pinaceae	Cathaya	Cathaya argyrophylla	32	SSLs	33	CVH;GBIF;NSII;	Other literature sources
Pinaceae	Keteleeria	Keteleeria davidiana var. calcarea	33	SSLs	47	CVH;GBIF;NSII;	Other literature sources
Pinaceae	Keteleeria	Keteleeria fortunei var. cyclolepis	34	SSLs	52	CVH;GBIF;NSII;	Other literature sources
Pinaceae	Keteleeria	Keteleeria pubescens	35	SSLs	41	CVH;GBIF;NSII;	Other literature sources
Pinaceae	Picea	Picea neoveitchii	36	SSLs	29	CVH;GBIF;NSII;	Other literature sources
Pinaceae	Pinus	Pinus dabeshanensis	37	NLs	25	CVH;GBIF;NSII;	Other literature sources
Pinaceae	Pinus	Pinus koraiensis	38	NLs	40	CVH;GBIF;NSII;	Other literature sources
Pinaceae	Pinus	Pinus kwangtungensis	39	NLs	36	CVH;GBIF;NSII;	Other literature sources
Pinaceae	Pseudolarix	Pseudolarix amabilis	40	SSLs	69	CVH;GBIF;NSII;	Other literature sources
Pinaceae	Pseudotsuga	Pseudotsuga forrestii	41	SSLs	28	CVH;GBIF;NSII;	Other literature sources
Pinaceae	Pseudotsuga	Pseudotsuga brevifolia	42	SSLs	29	CVH;GBIF;NSII;	Other literature sources
Pinaceae	Pseudotsuga	Pseudotsuga sinensis	43	SSLs	82	CVH;GBIF;NSII;	Other literature sources
Pinaceae	Pseudotsuga	Pseudotsuga gaussenii	44	SSLs	29	CVH;GBIF;NSII;	Other literature sources
Pinaceae	Pinus	Pinus henryi	45	NLs	28	CVH;GBIF;NSII;
Pinaceae	Pinus	Pinus sylvestris var. mongolica	46	NLs	31	CVH;GBIF;NSII;
Pinaceae	Picea	Picea likiangensis var. linzhiensis	47	SSLs	31	CVH;GBIF;NSII;
Pinaceae	Picea	Picea brachytyla var. complanata	48	SSLs	75	CVH;GBIF;NSII;
Pinaceae	Picea	Picea brachytyla	49	SSLs	63	CVH;GBIF;NSII;
Pinaceae	Picea	Picea meyeri	50	SSLs	59	CVH;GBIF;NSII;
Pinaceae	Larix	Larix speciosa	51	NLs	26	CVH;GBIF;NSII;
Pinaceae	Larix	Larix gmelinii var. principis-rupprechtii	52	NLs	26	CVH;GBIF;NSII;
Pinaceae	Abies	Abies georgei	53	SSLs	66	CVH;GBIF;NSII;
Pinaceae	Abies	Abies recurvata	54	SSLs	27	CVH;GBIF;NSII;
Pinaceae	Abies	Abies squamata	55	SSLs	25	CVH;GBIF;NSII;
Pinaceae	Tsuga	Tsuga forrestii	56	SSLs	52	CVH;GBIF;NSII;
Cupressaceae	Calocedrus	Calocedrus macrolepis	57	SLs	39	CVH;GBIF;NSII;	Other literature sources
Cupressaceae	Cupressus	Cupressus chengiana	58	SLs	25	CVH;GBIF;NSII;	Other literature sources
Cupressaceae	Cupressus	Cupressus torulosa	59	SLs	25	CVH;GBIF;NSII;
Cupressaceae	Chamaecyparis	Chamaecyparis hodginsii	60	SLs	103	CVH;GBIF;NSII;	Other literature sources
Cupressaceae	Metasequoia	Metasequoia glyptostroboides	61	SSLs	126	CVH;GBIF;NSII;	Other literature sources
Cupressaceae	Taiwania	Taiwania cryptomerioides	62	SLs	47	CVH;GBIF;NSII;	Other literature sources
Cupressaceae	Glyptostrobus	Glyptostrobus pensilis	63	SSLs	136	CVH;GBIF;NSII;	Other literature sources
Cupressaceae	Juniperus	Juniperus tibetica	64	SLs	26	CVH;GBIF;NSII;
Cupressaceae	Juniperus	Juniperus rigida	65	NLs	49	CVH;GBIF;NSII;
Cupressaceae	Cupressus	Cupressus duclouxiana	66	SLs	44	CVH;GBIF;NSII;
Ephedraceae	Ephedra	Ephedra intermedia	67	SLs	32	CVH;GBIF;NSII;
Ephedraceae	Ephedra	Ephedra sinica	68	SLs	42	CVH;GBIF;NSII;
Gnetaceae	Gnetum	Gnetum montanum	69	LSLs	83	CVH;GBIF;NSII;
Gnetaceae	Gnetum	Gnetum parvifolium	70	LSLs	71	CVH;GBIF;NSII;
Gnetaceae	Gnetum	Gnetum pendulum	71	LSLs	32	CVH;GBIF;NSII;
*Needle leaves gymnosperms (NLs), scale leaves gymnosperms (SLs), lanceolate-shaped leaves gymnosperms (LSLs), fan-shaped leaves gymnosperms (FSLs), and strip-shaped leaves gymnosperms (SSLs).

## Sheet: Table 2
Table.2 Additional specimen records sources
Species	Reference
Cycas micholitzii	Xia, Z., Ma, H., Zheng, Y., (2020). The Physiological and Biochemical Responses of Cycas bifida and C. panzhihuaensis to Freezing Stress. Journal of Forest and Environment. 39 ( 2), 159-164
	Lin, J., Li, J., Liang, R., (2019). Intraspecific and interspecific competition of Cycas micholitzii in the shrub layer. Journal of Forest and Environment 39 (02), 159-164.
	Chu, Y., (2013). Preliminary Study on Hybridization between Cycas multipinnata and Cycas longipetiolata. Journal of Shandong Forestry Science and Technology. 43 (03), 13-15.
	Hou, J., (2016). Border Mountains Unveil a Wonder: Exploring Guangxi Wetlands — Longzhou Zuojiang National Wetland Park. Forestry of Guangxi. (09), 34-37.
	Chen, J., (2003). Chinese Cycas Resources and Their Conservation Strategies (Part II). Life World. (02), 3-7.
Cycas pectinata	Wang, Y., Xie, Y., Hu, C., Study on Ex-situ Conservation Techniques for Some Rare and Endangered Gymnosperm Tree Species. Forest Science and Technology. (04), 9-10.
	Wang, Y., Xiao, S., Xi, H., Zhao, Z., Qiao, Y., Song, J., Wang, Z., Gong, X., (2021). Distribution status and habitat characteristics of three Cycas species in Southwest Yunnan. Journal of Plant Resources and Environment. 30 (01), 36-43.
	Lu, L., Jin, Q., Liu, G., Zhao, X., (2018). Current Situation Assessment and Conservation Suggestions for the Nanhua Section of Ailao Mountain Nature Reserve. 41 (06), 44-46.
	Wen, B., Song, S., (2005). A Brief Research into the Rare and Endangered Plants in Xishuangbanna. Journal of Central South University of Forestry & Technology. (02), 50-54.
	Zeng, H., Chen, Y., Du, F., (2011). The Population Structures and Conservation Strategies of Cycas pectinata in Middle-Lower reaches of the Lancang River. Journal of Anhui Agricultural Sciences. 39 (25), 15416-15419.
Cycas hainanensis	Wu, E., Li, D., Yang, X., Zuo, Y., Li, L., Zhang, P., Chen, L., Tian, L., Li, C., (2021). Population structure of Cycas hainanensis and its relationship with forest canopy density. Biodiversity Science. 29 (11), 1461-1469.
	Li, Y., Nong, S., (2021). The Past and Present of Cycas Plants. Forest & Humankind. (10), 49-51.
	Xie, C., Wu, C., Fu, G., Lai, S., Fang, Y., Wang, H., (2019). Population structure characteristics and dynamics of Cycas hainanensis in Wuzhi Mountains, Hainan province. Journal of Central South University of Forestry & Technology. 39 (01), 77-85.
	Ou, Z., (2016). The Ex-situ Conservation of Cycads in Mountain QingxiushanScenic Spotin Nanning. Journal of Green Science and Technology. (13), 40-41.
	Wang, F., Zhang, R., Xing, F., Wu, S., Ye, Y., Chen, H., (2007). Rare and Endangered Plants and Conservation in Yinggeling Nature Reserve,Hainan. Plant Science Journal. (03), 303-309.
Cycas szechuanensis	Zhang, K., (2013). Study on Wild Habitat and Conservation Status of Cycas Plants in Fujian Province. Forestry Prospect and Design. (01), 103-106.
	Zhang, J., Yu, L., Chen, S., Xu, Y., (2017). Investigation and Analysis on the Application Status of Rare and Endangered Plants in Sichuan University. Journal of Anhui Agricultural Sciences. 45 (02), 184-187+190.
	Gong, Y., (2012). The Resource Survey, Genetic Diversity and the Conservation Strategies of Cycas szechuanensis. Sun Yat-sen University.
	Jiang, Y., Zou J., (2003). Investigations on the Distribution,Growth and Habitat of Cycas szechuanensis in Fujian. Journal of Fujian Forestry Science and Technology. (02), 50-54+58.
Cycas taiwaniana	Chen, Y., Miao, S., Huang, J., Chen, W., Dai, W., Wang, H., Zhang, G., (2018). Study on the Populations Characteristics of Rare and Endangered Plants in Longwen-Huangtian Natural Reserve of Pingyuan, Guangdong Province. Forestry and Environmental Science. 34 (01), 59-65.
	Liu, N., Xie, J., (2007). Distribution and type locality of Cycas taiwaniana. Journal of Systematics and Evolution. (02), 246-250.
	Zheng, F., Chen, J., (2002). Cycas taiwaniana in Fujian Province. Forestry Prospect and Design. (01), 53-56.
	Gao, Z., (2003). Conservation of Wild Cycas taiwaniana in Fujian. Chinese Wild Plant Resources. (03), 36-37.
	He, K., Li, Y., (2005). Plant Resources of National Protection Grade I in Guangdong Province. Journal of Tropical and Subtropical Botany. (06), 67-73.
Cycas revoluta	Xu, K., Wu, W., Liu, H., (2020). Investigation and Result Analysis of Forest Plant Resources in Yulin City. Seed Science & Technology. 38 (18), 2-4.
	Zhang, K., (2013). Study on Wild Habitat and Conservation Status of Cycas Species in Fujian Province. Forestry Prospect and Design. (01), 103-106.
	Wu, R., (2022). Study on Green Space Plant Community in Xinxiu Park of Nanning City. Guangxi University.
	He, A., Chu, Y., (2018). Preliminary Report on Introduction of Cycas in Honghe Cycas Garden. Journal of Shandong Forestry Science and Technology. 48 (06), 39-41.
	Tian, J., Wei, J., Zhang, J., Yu, L., Xu, Y., (2016). Investigation and Analysis of the Application Situation of Rare and Endangered Plants in Landscaping of Wangjianglou Park. Heilongjiang Agricultural Sciences. (01), 90-93.
	Rao, X., (2014). Research on plants landscape of Fairylake Botanical Garden in Shenzhen. Zhejiang A&F University.
	Zhong, Y., (1994). Cycas Resources in Guangxi. Forestry of Guangxi. (02), 40.
Ginkgo biloba	Wu, D., Yang, T., Lin, C., Fu, X., Zhao, Y., Chu, H., (2022). Elevational Distribution of Soil Diazotrophic Community in Root Zone of Ginkgo biloba in Tianmu Mountain. Soils. 54 (05), 958-967.
	Wang, Y., Zhou, L., Deng, L., (2021). Ancient Ginkgo Trees — a Touch of Nostalgia in Yunnan. Land Greening. (05), 52-54.
	Zhu, W., Zhang, G., Zan, Z., (2019). Population structure and dynamics of old Ginkgo biloba in Nantong,Jiangsu Province. Chinese Journal of Ecology. 38 (12), 3609-3616.
	Liu, Z., Sun, T., Li, Y., Zhu, P., Chu, X., Sun, Y., (2019). Ancient Ginkgo biloba Resources Characters and Age Detection in Changxing County. Journal of Zhejiang Forestry Science and Technology. 39 (06), 87-91.
	Cao, Z., Xing, S., Ye, B., Wang, G., Zhang, P., Li, J., Zhang, Y., (2019). Distribution and Analysis of Growth Characteristics of Secondary Trunk Ancient Ginkgo biloba L. Journal of Shandong Agricultural University(Natural Science Edition). 50 (03), 399-404.
	Jiang, Q., (2018). A Study on Tourism Product Development of Forestry Characteristic Town Based on RMP Theory——A Case Study of Pizhou Ginkgo Town. Beijing Forestry University.
	Zhang, J., Guo, Y., Li, C., Zhang, H., (2014). Investigation of Forest Tree Germplasm Resources of Badashan Nature Reserve in Guizhou Pan County. Seed. 33 (08), 58-60.
	Xing, S., Liu, X., Wu, Q., Fu, Z., Wang, Z., Wang, H., (2014). A review of Ginkgo biloba L.germplasm resources in Shandong province. Journal of Shandong Forestry Science and Technology. 44 (03), 118-125.
	Liu, L., Xing, S., Liu, X., Wu, Q., Xin, H., Ren, J., (2014). Study on the Resources of Ancient Ginkgo Trees in Sichuan Province. Journal of West China Forestry Science. 43 (03), 88-92.
	Hu, D., (2014). Analysis of the Ginkgo Population in Tongzi'ao, Chalin, Yongzhou, the "First Village of Ginkgo in China". Tourism Overview. (06), 262-263.
	Ren, J., (2013). Research on the Ancient Ginkgo Tree Resources in Chongqing City, China. Shandong Agricultural University.
	Liu, L., Xing, S., Wu, Q., Liu, X., Xin, H., Ren, J., (2013). Distribution and Structure Characteristics of the Ancient Ginkgo Trees in Guizhou Province. Journal of West China Forestry Science. 42 (06), 82-87.
	Fu, Z., Xing, S., Liu, X., Liu, L., Ren, J., (2013). Resource and growth characteristics of ancient ginkgo trees of Hubei Province. Journal of Forestry Engineering. 27 (01), 50-54.
	Fu, Z., Liu, X., Xing, S., Liu, L., Xin, H., Wu, Q., (2013). Resource investigation of ancient ginkgo trees in Henan Province. Journal of Forestry Engineering. 27 (05), 51-56.
Podocarpus fleuryi	Shu, X., (2022). Study on Effects of Different Treatment on Germination Percentage of Nageia fleuryi Seeds. Forestry Science & Technology. 47 (01), 1-3.
	Xu, L., Li, S., Jiang, Y., Luo, Y., Zhao, Y., Zhang, K., Zhou, Y., (2019). A Study of Configuration Modes of Restored Rainforest Species under the Rubber Plantation in Xishuangbanna. Journal of Sichuan Forestry Science and Technology. 40 (02), 32-35+41.
	Wu, H., Qin, K., Zhang, W., Luo, Y., Sun, Z., Wang, J., Shan, T., (2016). Secondary metabolites from leaves and branches of Podocarpus fleuryi Hickel and their antibacterial activities. Journal of Southern Agriculture. 7 (11), 1867-1874.
	Qi, D., (2002). THE ECOPHYSIOLOGICAL RESPONSE OF PODOCARPUS FLEURYI HICKEL SEEDLINGS TO LOW TEMPERATURE STRESS. Southwest University.
	Wang, S., Zhou, J., Li, J., Shu, X., (2021). Superior Protected Tree Species: Podocarpus fleuryi and Key Techniques for Its Artificial Cultivation. Journal of Green Science and Technology. 23 (05), 91-92.
	Chen, D., (1987). Preliminary Study on the Biological Characteristics, Propagation and Cultivation of Podocarpus fleuryi. Guihaia. (02), 159-166.
Podocarpus imbricatus	Yang, Z., (2018). Studies on the Chemical Constituents of Dacrycarpus imbricatus, Lycopodium japonicum and Morinda longissima. Yunnan Normal University.
	Chen, Y., (2011). Studies on distribution pattern of National protected plants in Bawangling of Hainan. Hainan University.
	Geng, Y., Qiu, Q., Yang, D., (2009). Mountain Cultivation Techniques and Growth Patterns of Young Forests of Podocarpus imbricatus. Guangxi Forestry Science. 38 (04), 244-246.
	Ou, X., Jin, Z., Peng, M., Fang, B., Fang, J., (1997). Distribution of vegetations in Mengyang Nature Reserve of Xishuangbanna and their ecological characteristics.Chinese Journal of Applied Ecology. (S1), 8-19.
	Zhou, R., Liang, M., (1982). Rare Tree Species Podocarpus imbricatus Discovered in Bobai, Guangxi. Forest Science and Technology. (02), 2.
	Tian, H., Yao, H., Wei, R., Hou, W., (2011). New Distribution of Dacrycarpus in Podocarpaceae in Guizhou. Forest By-Product and Speciality in China. (01), 76-77.
Podocarpus macrophyllus	Chen, L., Sha, Y., Cao, Q., Zhu, X., (2023). Optimization of Extraction Process and Antioxidant Activity of Flavonoids from Podocarpus Macrophyllus Seeds. Packaging Engineering. 44 (07), 158-167.
	Zhu, L., Meng, D., Zhao, L., (2022). Developmental Morphology and Structure of Male Cone and Macrogametophyte of Podocarpus macrophyllus. Acta Botanica Boreali-Occidentalia Sinica. 42 (08), 1307-1312.
	Zhang, Y., (2022). Harm Status and Control Measures of Milionia basalis to Podocarpus macrophyllus Seedlings in Yongtai County. Forestry Prospect and Design. 42 (02), 27-28+32.
	Quan, J., Zhao, L., Zhu, L., Qiu, G., (2023). Physiological Response of Podocarpus macrophyllus Seedlings to Nitrogen Addition in Different Phosphorus Environments. Chinese Journal of Tropical Crops. 44 (09), 1817-1828.
	Huo, C., Zhu, L., Zhao, L., Gan, Y., Huang, X., (2023). Functional Diversity of Rhizosphere Soil Microbial Communities of Three Species of Pinus Koraiensis. Chinese Journal of Tropical Agriculture. 43 (02), 1-7.
	Su, Y., Yin, L., Wei, C., He, R., (2021). Maintenance Techniques for Podocarpus macrophyllus in Qinlian State-owned Forest Farm, Guangxi Zhuang Autonomous Region. Modern Agricultural Science and Technology. (15), 141-142.
	Shi, Y., Sun, F., (2021). Discussion on Ex-situ Conservation Techniques for Ancient Podocarpus macrophyllus in Wujin District. Contemporary Horticulture. 44 (16), 174-175.
	Lu, S., Chen, S., Li, Y., Wang, Z., Pan, T., Ye, L., Xie, J., (2021). Relationships among xylem transport, anatomical structure and mechanical strength in stems and roots of three Podocarpaceae species. Chinese Journal of Plant Ecology. 45 (06), 659-669.
	Sun, T., Dong, Y., Hou, X., (2019). Cuticle Micromorphology of Podocarpus from China and Its Taxonomic Significance. Bulletin of Botanical Research. 39 (02), 169-180.
	Huang, Z., Zou, S., Zhao, Z., Wang, X., Tong, C., Mao, Y., (2018). Effects of Different Fertilization Models on Growth and Soil Physicochemical Properties of Podocarpus macrophyllus. Acta Agriculturae Universitatis Jiangxiensis. 40 (06), 1163-1170.
	Hu, J., Xu, M., Tian, W., Zhou, W., Shi, Q., Zhou, L., Zhao, Y., Zhu, D., Cheng, J., Song, Y., Yan, E., (2016). Community structure for main forests in Mount Putuo, Zhejiang Province. Journal of Zhejiang A&F University. 33 (05), 768-777.
	Zhou, Z., (2014). Millennium-old Podocarpus in Susong. Land Greening. (05), 35.
	Xiao, S., (2014). Leixi Village, Gaiyang Town, Mingxi County: The Vigorous Millennium-old Podocarpus. Fujian Forestry. (01), 12.
	Zhang, D., Dan, J., Zhang, S., (2013). Preliminary Analysis on Aging Causes and Rejuvenation Measures for 200-year-old Podocarpus macrophyllus. Bulletin of Biology. 48 (04), 10-12.
Nageia nagi	Lu, S., Chen, S., Li, Y., Wang, Z., Pan, T., Ye, L., Xie, J., (2021). Relationships among xylem transport, anatomical structure and mechanical strength in stems and roots of three Podocarpaceae species. Chinese Journal of Plant Ecology. 45 (06), 659-669.
	Ji, C., (2021). Study on Key Techniques for Mountain Afforestation of Podocarpus nagi. Journal of Green Science and Technology. 23 (01), 107-109.
	Guo, J., Wang, H., Zhang, Q., Song, K., (2021). Separation and Identification of Flavonoids from Leaves of Nageia nagi(Thunberg) Kuntze. Chemistry and Industry of Forest Products. 41 (03), 85-94.
	You, Y., (2019). Effects of seedling substrates on seed emergence rate and seedling growth of Podocarpus nagi. Fujian Forestry. (04), 25-29+38.
	Shen, W., (2017). Quality evaluation researches of Podocarpus nagi (Thunb.) Zoll. et Mor. Ex Zoll From Guangxi Province. Guangxi University of Chinese Medicine.
	Luo, X., (2017). Changes of Podocarpus Nagi Seedling Growth and Soil Physicochemical Properties in Different Fertilization Environment. Central South University of Forestry and Technology.
	Lu, J., (2017). Preliminary Report on Softwood Cutting Propagation Experiment of Podocarpus nagi. Forestry Prospect and Design. 37 (03), 59-62.
	Huang, Y., Fan, F., Su, S., Wang, B., Zhou, J., (2017). Life table and sex ratio of Nageia nagi. Journal of Forest and Environment. 37 (03), 348-352.
	Lu, S., (2016). Cutting Propagation Techniques of Podocarpus nagi. Protection Forest Science and Technology. (08), 55-57.
	Li, D., (2016). Research on the response to the growth and photosynthesis of Podocarpus nagi seedling in different light environment. Fujian Agriculture and Forestry University.
	Deng, X., Xiao, P., Wu, Y., Duan, S., Xu, R., (2013). Analysis on population structure,distribution pattern and community characteristics of Nageia nagi in Jinggangshan. Journal of Plant Resources and Environment. 22 (02), 92-97.
	Liao, J., Li, Y., (2003). Development of Podocarpus nagi in Dayu County. China Flowers & Horticulture. (10), 7.
	Li, X., (1998). Rare and Endangered Plant: Podocarpus nagi. Chinese Native Produce. (06), 35.
	Yang, C., Yang, T., Chen, M., (1991). Survey, Research, and Introduction Cultivation of Podocarpus nagi Communities in Tongdao County. Hunan Forestry Science & Technology. (03), 34-36.
Podocarpus neriifolius	Qiu, Q., Yang, D., Chen, Y., Zhong, P., Zhang, K., Zhang, S., (2016). Container Seedling Technology of Podocarpus neriifolius. Journal of West China Forestry Science. 45 (05), 103-107.
	Wang, X., (2016). Comparison of Three Seedling - raising Methods and Afforestation Effects of Podocarpus nerifolius. Journal of Green Science and Technology. (13), 142-143.
	Feng, Z., (2002). The Best of Podocarpus nerifolius Trees in China. Yunnan Forestry. (05), 26.
	Zhu, S., Zhang, L., (2001). The Ecological Distribution of Podocarpus neriifolius in Zhejiang Province. Journal of Hangzhou Normal University(Natural Science Edition). (01), 57.
Cephalotaxus hainanensis	Wang, L., Jiang, X., Wu, C., Xiong, Z., Sun, J., Wang, M., Sun, H., Cong, H., Qiao, F., (2024). Determination of 3 Cephalotaxus Alkaloids and 2 Harringtonic Acids in Cephalotaxus hainanensis by UPLC-MS. Molecular Plant Breeding. 22 (12), 4033-4040.
	Huang, C., Lin, L., Chen, F., (2021). Early Growth Performance of Cephalotaxus mannii under 2 Planting Patterns. Forest Science and Technology. (11), 65-67.
	Zhao, D., Yu, P., Qiao, F., (2021). Analysis of Microbial Diversity in Bark and Leaves of Cephalotaxus hainanensis by High-Throughput Sequencing Techniques. Shandong Agricultural Sciences. 53 (08), 54-59.
	Yang, h., (2015). The Secondary Metabolites and Antimicrobial and Antitumor Activities of Endophytical Fungi from Cephalotaxus hainanensis Li. Hainan University.
Cephalotaxus oliveri	Wang, K., An, M., Jin, Y., Wang, W., Zhou, S., Zhang, T., (2022). Interspecific Association and Stability of Main Tree Species of Cephalotaxus Oliveri Communities in Fodingshan of Guizhou Province. Journal of Nanjing Normal University(Natural Science Edition). 45 (04), 74-80.
	Liu, Z., Hu, L., (2022). Prediction of Potential Distribution and Climate Change of Rare Species Cephalotaxus oliveri. Forest and Grassland Resources Research. (01), 35-42.
	Zhang, H., Lv, H., Gao, J., Hu, W., Xiang, K., (2021). Study on the Species Diversity of Companion Plants in the Cephalotaxus oliveri Community in Dehang Scenic Area. Contemporary Horticulture. 44 (02), 8-9.
	Feng, B., Wei, H., (2017). Community structure characteristics of Cephalotaxus oliveri in the Qiandongnan Miao and Dong Autonomous Prefecture. Hunan Forestry Science & Technology. 44 (04), 34-42.
	Xia, J., He, F., Zhao, C., Li, S., Xiao, C., Li, J., Xiao, H., (2015). Analysis of Cephalotaxus oliveri Community Diversity. Chinese Wild Plant Resources. 34 (04), 51-54.
	Fu, C., Lu, J., Li, Z., Liu, R., (2017). Analysis of the Characteristics of Geographical Distribution and Main Community of Species Cephalotaxus Oliveri in Jiangxi. Jiangxi Science. 35 (01), 16-22+46.
	Miao, S., Zeng, Q., Wang, H., Huang, J., Chen, J., Tao, W., (2014). Study on the Characteristics of Cephalotaxus oliveri Population and habitats in Renhua of Guangdong. Forest and Grassland Resources Research. (02), 98-104.
	Lv, M., Wang, R., Cao, J., Yao, L., Liu, C., (2010). Callus induction of Cephalotaxus oliveri. Hunan Forestry Science & Technology. 37 (01), 7-9.
	Lv, M., (2010). The propagation study of CephaLotaxus oliveri. Central South University of Forestry and Technology.
	Chen, S., Sima, Y., Fang, B., (2003). The Genetic Diversity of Cephalotaxus oliveri and Its Endangered Causes. Journal of Northwest Forestry University. (02), 29-32.
	Yang, W., (2001). Plant rescources of Nanjang valley ecological garden. Journal of Guizhou Normal University(Natural Sciences). (01), 36-39.
Amentotaxus argotaenia	Wang, Y., Zhou, T., Yang, P., Ji, H., (2019). Amentotaxus Pilg.——A Newly Recorded Genus of the Family Taxaceae from Shaanxi, China. Acta Botanica Boreali-Occidentalia Sinica. 39 (09), 1699-1700.
	Li, Y., Su, Y., Liu, Z., Yang, R., Zhang, L., (2019). Status quo of population resources of Amentotaxus argotaenia in Guizhou Xishui National Nature Reserve. Guizhou Science. 37 (04, 43-47.
	Chen, Y., Yu, Z., Chen, L., (2014). Primary study on Pest Control Amentotaxus argotaenia. South China Forestry Science. 42 (02), 42-43+56.
	Qin, Y., Hu, B., Wang, L., Liu, B., (2013). Cuttage and Seedling Nursery Techniques of Amentotaxus angotaenia. South China Forestry Science. (01), 26-27.
	Guo, W., Jing, H., Fan, Q., Liao, W., Huang, Z., (2013). Study on Community of Amentotaxus argotaenia and Its Species Diversity from Mount Jingganshan in Jiangxi Province. Heilongjiang Agricultural Sciences. (07), 71-76.
	Li, Y., Zhu, B., Jiang, Y., Lu, S., Zhu, D., (2008). ISSR Analysis on Genetic Diversity of the Relict Plant Amentotaxus argotaenia Natural Populations in Jiangxi Province. Journal of Nanchang University(Natural Science). (04), 405-408.
	Zhou, M., Hou, B., Liu, K., (2007). Study on Biological and Ecological Characteristics of Endangered Plants Amentotaxus angotaenia. Forest Inventory and Planning. (03), 136-139.
	He, F., Liu, X., Ma, Q., Chen, J., Liu, K., (2007). Advances in Research on the Endangered Plant Amentotaxus argotaenia. Journal of Sichuan Forestry Science and Technology. (06), 31-38.
	Zhu, B., (2005). Genetic Diversity Analysis And Preservation Of The Endangered Plant Amentotaxus Argotaenia (Hance) Pilger Peculiar To China. Nanchang University.
	Shi, C., (1990). There is Amentotaxus argotaenia in Bikou, Gansu. Life World. (05), 46.
Amentotaxus yunnanensis	Guo, Y., Zhang, J., Zhang, H., Li, C., (2015). New Record of Spermatophyta in Guizhou Province(Ⅴ). Seed. 34 (06), 60-62.
	Zhang, J., Guo, Y., Li, C., Zhang, H., (2014). Investigation of Forest Tree Germplasm Resources of Badashan Nature Reserve in Guizhou Pan County.Seed.33 (08), 58-60.
	Xu, W., Pan, B., Liang, Y., Zhu, Y., Liu, Y., (2010)New materials for the flora of Guangxi. Guihaia. 30 (04), 448-450+537.
	Hu, Y., He, H., Huang, R., Yang, H., (2006). Endemic Rare Tree Species of Wenshan National Nature Reserve. Chinese Wild Plant Resources. (05), 17-20.
	Yang, C., Zhang, T., Deng, C., (1998). Rare Tree Species: Amentotaxus yunnanensis. Guizhou Forestry Science and Technology. (03), 33-35+65.
	Huang, Q., (1987). Debao County Finds Rare and Precious Tree Species: Amentotaxus yunnanensis. Forestry of Guangxi. (01), 21.
	Deng, C., (1986). Discovery of Amentotaxus yunnanensis in Xingyi County. Life World. (05), 23.
Pseudotaxus chienii	Li, J., Jiang, B., Su, Y., Wang, T., (2021). Structure and phylogenetic analysis of the Pseudotaxus chienii(W. C. Cheng) W. C. Cheng chloroplast genome. Plant Science Journal. 39 (01), 5-13.
	Liu, Z., Huang, Y., Fan, Q., Liao, W., (2018). Rare Plants in Sanqingshan. Forest & Humankind. (11), 18-19.
	Fu, C., Liu, Q., Kong, S., Chu, X., Zheng, F., Li, Z., Liu, R., (2017). Geographical Distribution and Community Characteristics Analysis of Pseudotaxus Chienii (Taxaceae) in Jiangxi. Journal of Gannan Normal University. 38 (06), 127-130.
	Wang, Z., Deng, Q., Su, Y., (2016). Habitat soil properties of the natural population of Pseudotaxus chienii. Ecological Science. 35 (05), 208-213.
	Zheng, W., Zhu, A., Zhang, F., Liu, J., Pan, C., (2012). Conservation Priorities for Plants in Jiulongshan National Nature Reserve. Journal of Zhejiang Forestry Science and Technology. 32 (06), 39-43.
	Qian, R., Wang, J., Lin, Q., (2012). Exploration of Conservation and Utilization of Wild Pseudotaxus chienii Resources in Dayuanwei, Qujiang District. East China Forest Management. 26 (03), 51-52+62.
	Yang, X., (2005). Study on the Population Ecological of Pseudotaxus chienii in Fengyangshan National Natural Reserve. Zhejiang University.
	Tie, Z., (2002). Ziwei Mountain: A Prime Habitat on Earth. Forestry Economics. (02), 62.
	Hu, S., Fu, J., Chen, C., (2001). On Pseudotaxus chieniie coenology in Zhejiang. Journal of Zhejiang A&F University. (04), 45-49.
	Chen, C., Wang, H., Zeng, X., (1999). Pseudotaxus chienii and Its Propagation. Chinese Wild Plant Resources. (04), 53-54.
Taxus cuspidata	Sun, H., Liu, S., Li, S., Wang, X., (2023). Characteristics of ecological stoichiometry in needles and twigs of dioecious Taxus cuspidata. Journal of Central South University of Forestry & Technology. 43 (01), 144-155.
	Wu, X., Long, T., Xu, C., Liang, Y., Wei, J., Li, J., (2022). Interspecific association of different communities in Taxus cuspidata Sieb. et Zucc. Habitat. Plant Science Journal. 40 (01), 31-38.
	Wang, D., Li, X., Zhang, Y., Liu, D., (2022). Effects of Physiology and Secondary Metabolism Between Wild and Cultivated Species of Taxus cuspidata under Environmental Stress. Acta Agriculturae Boreali-occidentalis Sinica. 31 (08), 958-968.
	Li, Z., (2022). Study on sex reversal mechanism of Taxus cuspidata. Changchun Normal University.
	Zhang, Z., Zheng, W., Cui, H., Luo, Z., Yuan, X., Gu, C., (2021). Isolationand Identification of Cephalomannine-Producing Endophytic Fungus Xylaria Primorskensis Y32 Isolated From Taxus Cuspidata. Heilongjiang Medicine Journal. 34 (03), 499-503.
	Wu, S., (2019). Seedling Growth Characteristics of Ex-situ Taxus cuspidata by Sources. Beijing Forestry University.
	Su, J., (2019). The Population Dynamics of Taxus cuspidata: Evidence From Cytoplasmic and Nuclear Genome Fragements. Beijing Forestry University.
	Chen, J., Long, T., Yang, L., Wang, Y., Xu, C., Li, J., (2019). Habitat suitability assessment of Taxus cuspidate. Journal of Beijing Forestry University. 41 (04), 51-59.
	Dan, G., Jing, Y., Xue, L., Zhao, J., (2015). Domestication Cultivation Technology for Taxus Cuspidate in Liupan Mountain Area in Ningxia. Journal of Ningxia Agriculture and Forestry Science and Technology. 56 (01), 35-36.
	Wan, J., Wang, C., Han, S., Yu, J., (2014). The Planning of Priority Protection Area for Taxus cuspidata under Climate Change. Journal of Shenyang Agricultural University. 45 (01), 28-32.
Taxus wallichiana	Phurbu, T., Zang, G., (2009). Distribution and Reproduction of Taxus wallichiana Zucc. in Tibet. Central South Forest Inventory and Planning. 28 (04), 51-53.
	Ma, S., Zhang, M., (2005). Leaf Quantity Estimation on Small Twigs of Taxus wallichiana with Grey System Theory. Journal of Southwest Forestry University(Natural Sciences). (03), 49-51.
	Zhou, J., Yang, X., Duo, Q., Ren, Q., (1999). Preliminary Investigation on Taxus wallichiana Resources in Tibet. Journal of Northeast Forestry University. (05), 65-68.
Taxus wallichiana var. chinensis	Wang, F., (2023). Current Development Status and Countermeasures of Taxus Industry in Huixian County. Agricultural Science-Technology and Information. (04), 135-138.
	Liu, X., (2023). Effects of Different Site Conditions on the Growth of Taxus Seedlings. Contemporary Horticulture. 46 (06), 28-29+32.
	Chen, L., (2023). Afforestation, Cultivation and Ecological Function Analysis of Taxus chinensis in the Yangtze River Delta. Molecular Plant Breeding. 21 (08), 2778-2784.
	Wang, G., Sun, Z., Li, Y., Yu, Y., Tang, S., Liu, Q., Guo, Q., Pu, S., Wang, G., (2023). Response of Growth and Secondary Metabolites of Taxus madia × T.yunnanensis ‘Yunman’ to Light Stress. Acta Agriculturae Boreali-occidentalis Sinica. 32 (09), 1386-1393.
	Zhang, J., Wu, J., Tang, X., Fan, H., Wang, Z., (2021). Introduction Strategy of Taxus with high Taxol in Mingxi County. Protection Forest Science and Technology. (05), 37-39.
	Xie, W., (2021). Taxonomic Status and Intraspecified Genetic Variation of Taxus in Yuanbaoshan Region. Central South University of Forestry and Technology.
	Ren, X., Liu, D., Zhao, J., Pan, P., Ma, Y., (2021). Effect of different treatments on cutting of Taxus mairei. Journal of Gansu Agricultural University. 56 (04), 94-102.
	Pei, J., Ju, T., Liu, W., Mu, R., Zhang, G., Ma, J., (2019). The characteristic of species diversity and habitat evaluation in rare yew community in the west of the Qinglin mountain. Hubei Agricultural Sciences. 58 (06), 92-96+113.
	Song, B., Zhang, Z., Song, X., Liu, L., (2009). Intraspecific and Interspecific Competition of Taxus chinensis of Liuba in Shaanxi Province. Journal of Northwest Forestry University. 24 (03), 12-16.
Taxus wallichiana var. mairei	Xie, C., Shen, S., Liu, D., Yu, X., Huang, S., (2022). Population Structure and Dynamic Characteristics of Taxus wallichiana var. mairei in Liancheng County, Fujian Province. Journal of Sichuan Agricultural University. 40 (03), 379-386.
	Wu, N., Guo, M., Zhang, T., Shu, F., You, J., Xu, Y., Li, J., (2022). Status Quo of Species Resources and Development Countermeasures in Taxus wallichiana var. mairei Nature Reserve of Ruyuan, Guangdong. Central South Forest Inventory and Planning. 41 (04), 48-52.
	Yu, L., Li, Y., Chen, Z., Zeng, P., Zhang, L., Yao, J., Zhou, X., Liu, S., Deng, Z., (2021). Community and population structure of natural Taxus chinensis var. mairei in Jiangxi province. Journal of Central South University of Forestry & Technology. 41 (11), 164-172.
	Yu, L., Chen, Z., Li, Y., He, P., Zhang, H., Zhou, X., Deng, Z., (2021). Community and Population Structure of Natural Taxus chinensis var. mairei in Dagangshan Mountain. Anhui Agricultural Science Bulletin. 27 (15), 82-86+171.
	Wang, Y., Zhang, J., Wang, Y., (2021). The Study on Investigation of Plant Habitat of Taxus Chinensis in Shanxi Yangcheng Manghe Rhesus Monkey National Nature Reserve. Shanxi Forestry Science and Technology. 50 (03), 1-3.
	Zhang, S., Fan, Y., Wang, Z., (2020). Effects of mother plant traits of Taxus chinensis on the diversity of bird visitors in the Meihuashan Nature Reserve,Fujian Province,China. Chinese Journal of Ecology. 39 (08), 2657-2662.
	Lian, M., (2020). The phylogenetic structure and quantitative analysis and ordination of Taxus chinensis var. mairei community, in Shanxi Province. Shanxi Normal University.
	Hu, D., (2020). Techniques for Restoration and Conservation of Ancient Trees——A Case Study of an Ancient Tree of Taxus wallichiana var. mairei in Shexian County. Anhui Forestry Science and Technology. 46 (06), 30-31.
	Zhang, L., (2019). The Structure and Dynamics of Natural Population of Taxus chinensis var. Mairei in the Dongyaxi Basin of Sanming, Fujian. Anhui Agricultural Science Bulletin. 25 (11), 57-61.
	Wang, M., Wu, X., Wang, L., Wen, Y., (2019). Comparison of Gene Flow for Taxus chinensis var. mairei. Molecular Plant Breeding. 17 (19), 6269-6275.
Torreya fargesii	Zhang, Y., Zhao, K., (2022). Investigation on the Distribution of Wild Endangered and Protected Plants in Tianzhu Mountain. Horticulture & Seed. 42 (02), 4-5+11.
	Yang, S., Li, J., (2020). Inventory of Gymnosperms Investigation and Conservation Measures in Yunping Forest Farm, Xiaolongshan, Gansu. Special Economic Animals and Plants. 23 (11), 49-54.
	Lv, Z., Yue, J., Zhang, W., Wu, J., Tian, Q., Liu, Y., (2019). Research Progress of Conservation Biology on Torreyafargesii, a Rare and Endangered Plant Endemic to China. Journal of Chongqing Normal University(Natural Science). 36 (02), 130-135.
	Zhou, X., Shang, J., Wang, Q., Wang, J., Qin, M., Liu, X., Jiang, B., (2019). Genetic Diversity of Different Generations of Torreya fargesii Population in Hua'e Mountain, Sichuan Province. Molecular Plant Breeding. 17 (06), 2061-2068.
	Jin, W., Cao, J., Tu, Y., Tang, Y., Ge, R., Chen, J., Xu, F., Xiong, Q., (2018). Identification of the diterpenoids produced by the endophytic fungi from Torreya fargesii and inhibitory effect on Hela cells. Chinese Journal of Hospital Pharmacy. 38 (18), 1898-1901.
	Jiang, B., Zhou, X., Shang, J., Wang, J., Song, H., Qin, M., Liu, X., Wang, Q., (2018). Population structure and dynamics of Torreya fargesii Franch.,a plant endemic to China. Acta Ecologica Sinica. 38 (03), 1016-1027.
	Zhou, X., Shang, J., Chen, F., Song, X., Jiang, B., (2015). PsbA-trnH Sequence Analysis of Torreya fargesii and its Closely Related Species. Journal of West China Forestry Science. 44 (01), 16-21.
	Fang, Y., Wang, Z., Lei, Y., Wang, L., (2008). Resource and protection of the national key preserved wild plants in Zhangheyuan Nature Preserve. Ecological Science. 27 (06), 452-456.
	Sun, F., Du, Y., Li, X., Liu, B., Yang, S., (2007). Quantitative Assessment of Priority for Conservation of the National Protected Plants in Xuebaoshan Nature Reserve. Journal of Southwest University(Natural Science Edition). (09), 101-107.
Torreya grandis	Liu, Y., Wu, W., Wu, J., Li, X., Huang, J., Gao, Y., Zhang, X., Qi, Y., Zheng, F., Wang, Y., (2022). Analysis and comparison of physical and chemical properties of 22 seeds from several superior plants of Torreya grandis. Journal of Anhui Agricultural University. 49 (05), 724-729.
	Chen, L., Wang, S., Li, Z., Jiang, Z., Li, K., (2022). Ecological Stoichiometry of Carbon, Nitrogen and Phosphorus in Torreya Grandis at Different Ages. Journal of Huangshan University. 24 (05), 35-40.
	He, X., Xu, J., Yang, J., Huang, F., Zhou, Q., Li, X., Chen, Y., (2021). Community structure and species diversity of Torreya grandis in Shibing, Guizhou. Guizhou Science. 39 (06), 1-5.
	Ye, M., Zhou, C., Wu, G., Ye, P., (2020). Resource Distribution and Growth of Wild Torreya grandis in Longquan City. Chinese Wild Plant Resources. 39 (06), 79-82.
	Song, Y., (2016). Combined effects and mechanism of shade and drought on growth and physiological of Torreya grandis seedlings. Zhejiang A&F University.
	Zhou, X., Wang, J., Shang, J., Jiang, B., Wang, X., (2016). Interspecific Relationships Among Dominant Shrub Populations of Torreya fargesii Shrub Community in Karst Mountain Area of Jinfo Mountains. Journal of Southwest University(Natural Science Edition). 38 (09), 88-94.
	Liu, H., Hu, S., Dong, L., Zhang, H., Zeng, Y., Yu, W., Dai, W., (2014). SRAP analysis of genetic diversity of four female populations in Torreya grandis. Non-wood Forest Research. 32 (03), 30-35.
	Zhou, X., Zhou, S., He, X., Shang, J., Jiang, B., (2011). RAPD Analysis of Genetic Diversity of Torreya fargesii in Daloushan Mountains. Journal of Northeast Forestry University. 39 (02), 24-27.
	Liang, D., Zhou, Q., Shu, Y., Zeng, Y., Yu, W., (2009). AFLP-based sexual identification in Torreya grandis. Journal of Zhejiang A&F University. 26 (01), 63-67.
	Liang, D., (2007). AFLP-based Sex Identification in Torreya grandis Fort. Zhejiang A&F University.
Torreya jackii	Lin, C., (2022). Study on Suitable Soil Conditions for Torreya jackii Chun. Journal of Fujian Forestry Science and Technology. 49 (04), 64-68+73.
	Zhou, W., Chen, S., Li, Y., Wang, L., Zhao, R., Zang, M., Lu, L., Xie, L., Fang, Y., (2020). Investigation and Analysis of Resources of Torreya jackii and Quercus spinosa in Xianju, Zhejiang Province. Chinese Wild Plant Resources. 39 (08), 65-71.
	Yan, L., Jiang, L., Zou, J., Tian, X., Xiang, G., (2016). A newly recorded species of Torreya,Torreya jackii,in Hunan. Hunan Forestry Science & Technology. 43 (01), 77-79.
	Shen, D., (2011). Collection and Evaluation of Germplasms and Identification of Core Germplasms in Torreya grandis. Zhejiang A&F University.
	Li, J., Jin, Z., (2011). ISSR Analysis of the Genetic Structure of Torreya jackii Population in Tonglu County,Zhejiang Province. Bulletin of Botanical Research. 31 (06), 722-728.
	Yang, S., Yu, M., Wu, X., Gao, Z., Chen, Z., (2006). Research and Verification of the Type Locality for Torreya jackii Specimens. Forestry Prospect and Design. (01), 129-130.
	Gao, Z., (1997). Study on the biological character and conservation of endemic species Torreya jackii. Biodiversity Science. (03), 47-50.
	Jiang, S., (1987). Study on the Ecological Structure and Cultivation Techniques of the Rare and Endangered Tree Species Torreya jackii. Journal of Fujian Forestry Science and Technology. (02), 37-39.
	Gao, Z., (1982). Investigation on Torreya jackii, an Endemic Tree Species of China. Journal of Zhejiang Forestry Science and Technology. (04), 29-31.
	Hu, Z., (1981). Distribution of Torreya jackii in Guiding Area: An Investigation. Guizhou Forestry Science and Technology. (02), 49.
Torreya yunnanensis	Yu, D., Fan, Z., Ma, C., Li, M., (2022). Spatial Distribution Pattern and Niche of Torreya yunnanensis Population. Journal of West China Forestry Science. 51 (05), 9-15.
	Zhou, B., Wang, Y., Ma, C., Fan, Z., Zheng, J., (2022). Analysis of potential habitat of Torreya yunnanensis based on MaxEnt and ArcGIS. Acta Ecologica Sinica. 42 (11), 4485-4493.
	Zhang, J., Li, J., Zhou, B., Zhao, Y., Xu, H., Ma, C., (2019). Transcriptome Analysis of Torreya yunnanensis Based on RNA-Seq Technology. Molecular Plant Breeding. 17 (04), 1147-1153.
	Hu, J., (2018). Isolation of Endophytic Fungi from Torreya yunnanensis. Contemporary Horticulture. (10), 15-16.
	Fu, R., Li, Y., Tao, H., Ma, C., (2017). Screening of Appropriate Disinfection Method of Early Cultured Torreya yunnanensis Tissue Culture. Journal of West China Forestry Science. 46 (06), 30-33.
	Chen, Z., Xie, L., He, Y., Liang, Q., (2005). Assaying of Polysaccharides in Torreya Yunnanensis and Analysis of HPCE Fingerprints. China Pharmacy. (23), 1817-1818.
Abies chensiensis	Zhao, Q., Zhang, S., Guo, S., Li, H., (2022). Research Progress of Abies chensiensis. Journal of Green Science and Technology. 24 (07), 63-66.
	Yang, Y., Meng, L., (2021). Investigation on Germplasm Resources of Abies chensiensis in Tange Forest Area of Xiaolongshan. Rural Science and Technology. 12 (29), 84-86.
	Li, P., (2020). Study on Application Value and Species Protection of Abies chensiensis in Meixian County. Modern Agricultural Science and Technology. (04), 144+147.
	Jia, H., Chen, Y., Zhang, X., Yuan, Z., Wang, H., Huang, Q., (2016). Preliminary analysis of the cause of Abies chensiensis mortality in Xiaoqinling national nature reserve. Acta Ecologica Sinica. 36 (07), 1936-1945.
	Wang, X., (2014). Comparative analysis of population genetic structure in Abies chensiensis and A. fargesii inferred from microsatellite markers. Guangxi Normal University.
	Li, W., Li, S., Li, B., (2012). Community Structure Characteristics of Abies chensiensis——an Endangered Plant. Shaanxi Forest Science and Technology. (05), 1-6.
	Zhan, Z., (2011). Causes of Death and Rescue Countermeasures for Abies chensiensis in Shiren Mountain. Modern Agricultural Science and Technology. (16), 196-197.
	Ma, J., Zhang, S., Li, A., Hu, W., Du, Y., Guo, X., (2008). Analysis on Life Table of Abies chensiensis in Xiaolongshan Forest Area. (01), 1-3+8.
	Zhang, W., Xu, X., Zhou, J., Xie, Z., (2005). Pattern and Dynamics of the Spatial Population Distribution of Endangered Abies chensiensis. Acta Botanica Boreali-Occidentalia Sinica. (09), 1840-1847.
	Wang, L., Song, C., Chen, Q., Zhou, B., (2000). Research on Conservation, Utilization, and Development Strategies for Abies chensiensis Germplasm Resources in Shennongjia. Hubei Forestry Science and Technology. (04), 11-14.
Cathaya argyrophylla	Long, L., Gao, C., Yang, R., Feng, Y., Gou, W., Wang, Y., (2022). Current Situation and Protection Strategy of Endangered Plant Silver Fir in Dashahe in Guizhou Province. Guangdong Sericulture. 56 (03), 55-57.
	Ran, Q., Wei, H., Zhao, Z., Zhang, Q., Liu, J., Gu, W., (2019). Impact of climate change on the potential distribution and habitat fragmentation of the relict plant Cathaya argyrophylla Chun et Kuang. Acta Ecologica Sinica. 39 (07), 2481-2493.
	Han, W., Gao, R., Wang, Y., (2018). Characteristics in quantity and growth pattern of Cathaya argyrophylla population in Bamianshan Reserve of Hunan. Shaanxi Forest Science and Technology. 46 (04), 1-5+13.
	Zhang, L., (2017). The National Treasure Plant Cathaya argyrophylla: Part Eight of “Discussions on Forestry in Brief”. Forestry of Guangxi. (10), 34.
	Li, Q., Feng, C., Zhang, Y., (2015). Research on Cathaya Argyrophylla Annual Wild Seeding Period Growth Rhythm in Dashahe Nature Reserve. Value Engineering. 34 (24), 210-211.
	Chen, L., (1999). Hometown’s National Treasure: Cathaya argyrophylla. Forestry and Ecology. (05), 23.
	Wang, B., (1980). New Discovery of Cathaya argyrophylla Population in Sichuan Province. Life World. (05), 22.
Keteleeria davidiana var. calcarea	Jiang, H., Xie, W., Chai, S., Tang, J., Jiang, Y., Qin, H., Wei, X., (2022). Seed germination characteristics of Keteleeria calcarea, a precious tree species in karst area. Guihaia. 42 (06), 951-960.
	Xie, W., Chai, S., Jiang, Y., Tang, J., Chen, Z., Zou, R., Wei, X., (2017). ISSR analysis on genetic diversity of Keteleeria calcarea. Guihaia. 37 (01), 36-41.
	Xu, Z., (2015). Millennium-Old Inherited Ecological Awareness—From the Series "Exploring Guangxi's Jungles": Hou Longshan in Fuchuan. Forestry of Guangxi. (02), 37-39.
	Shen, Y., Cao, J., Liu, C., Shi, M., Deng, G., Liu, Z., (2009). Resource Status and Artificial Cultivation Technology of Endangered Keteleeria calcarea in Hunan. Journal of Fujian Forestry Science and Technology. 36 (03), 107-110+116.
	Jiang, B., Wen, G., Tang, Y., Jiang, Q., (2008). Effects of different treatments on cuttage cultivation and growth of Keteleeria calcarea. Guihaia. (04), 549-552+436.
	He, D., Pang, Y., Song, S., Li, G., (2006). Chemical Constituents of Essential Oil from Twigs of Keteleeria Calcarea. Biomass Chemical Engineering. (02), 8-10.
	Chai, S., Tang, J., Yang, X., Xie, W., Wei, X., Jiang, Y., (2015). Fitting Analysis for 4 Photosynthesis Light Response Curve Models of Keteleeria calcarea. Journal of Guangxi Academy of Sciences. 31 (04), 286-291.
	Fu, Z., (2014). Ecological Study of Keteleeria calcarea Populations of Guilin. Guangxi Normal University.
Keteleeria fortunei var. cyclolepis	Liu, F., Pan, S., Pang, Y., Huang, L., Ma, J., Jiang, Y., Liu, X., Li, J., Wang, L., Jiang, Y., (2023). Effects of Persistent Drought on Osmotic Regulation Substances and Protective Enzymes of Keteleeria fortunei var. cyclolepis Seedlings. Guangxi Forestry Science. 52 (01), 14-22.
	Chen, X., Ye, B., Pan, B., Lin, B., Luo, M., Xiao, L., Liu, B., He, Z., Zheng, S., (2023). Interspecific Association Analysis of Dominant Tree Species of Rare and Endangered Plant in Keteleeria fortunei var. cyclolepis Community. Journal of Tropical and Subtropical Botany. 31 (01), 21-30.
	Deng, Z., (2022). Evaluation on Growth and Genetic Characteristics of Half-sib Families of Keteleeria cyclolepis. Guangxi Forestry Science. 51 (06), 841-844.
	Deng, Y., Jiang, L., Wu, L., Xiao, X., Tao, M., Wang, W., Tang, L., (2022). Early Growth of Keteleeria cyclolepis Stands at Different Seedlings Age. Eucalypt Science & Technology. 39 (02), 43-47.
	Jiang, Y., Liu, F., Liu, X., Jiang, Y., Huang, R., Wang, Y., Wei, S., He, Y., (2022). Preservation and Evaluation of Germplasm Resources of Precious Local Tree Species Keteleeria fortune var. cyclolepis and Construction of Strong Seedling Breeding System. Guangxi Forestry Science. 51 (01), 1-9.
	Zhang, Y., Wei, S., Jiang, Y., Liu, F., Huang, R., (2020). The Growth Rhythm of the 30 Years Old Keteleeria cyclolepis Flous Plantation. Journal of Fujian Forestry Science and Technology. 47 (03), 23-28.
	Zhang, P., Pang, S., Yang, B., Liu, S., Pan, Q., Lao, Q., Jiang, Y., Zhu, Z., (2020). Effects of Thinning on the Stand Growth of Keteleeria cyclolepis. Journal of Northwest Forestry University. 35 (04), 84-88+147.
	Li, Q., Huang, R., Liu, X., Lin, J., Liu, F., Jiang, Y., (2019). Community Structure Characteristics of Keteleeria fortunei var. cyclolepis Natural Forest in Nandan County, Guangxi. Guangxi Forestry Science. 48 (02), 183-189.
	Huang, Q., (2017). Early Growth Analysis of Half-sib Families of Keteleeria cyclolepis. Journal of Fujian Forestry Science and Technology. 44 (01), 34-37.
	Jiang, Y., Jiang, Y., Huang, R., Liu, F., Liu, X., (2016). Distribution Characteristics of Keteleeria cyclolepispis Natural Forest Community in Guangxi. Guangxi Forestry Science. 45 (03), 322-327.
	Liu, R., (2012). Keteleeria cyclolepis Flous. South China Forestry Science. (05), 3.
	He, G., (2011). Community Species Structure Characteristics of Four Types of Keteleeria cyclolepis Natural Forests in Fujian Province. Journal of Southwest Forestry University(Natural Sciences). 31 (05), 1-5.
Keteleeria pubescens	Huang, L., Jin, Y., An, M., Zhou, S., Zhang, T., Dai, H., (2021). Analysis on the Characteristics and Succession Trend of Keteleeria pubescens Community in Guizhou Fodingshan National Nature Reserve. Guizhou Forestry Science and Technology. 49 (04), 1-5.
	Qiu, X., Wang, D., (1989). Preliminary Report on the Survey of Keteleeria pubescens Forest in Panmo Village, Jianhe County. Guizhou Forestry Science and Technology. (02), 52-54.
	Wu, J., (1982). Keteleeria pubescens: A Rare Endemic Tree Species of China. Hunan Forestry Science & Technology. (03), 17-23.
Picea neoveitchii	Li, Y., Wang, J., Liu, W., Chen, Z., Wang, X., (2020). Study on Optimization of Ultrasonic Assisted Extracting Process of Total Flavonoids from Picea neoveitchii Leaves by Response Surface Methodology and Its Antioxidant Activity. Food Research and Development. 41 (22), 30-36.
	Wang, M., (2010). Study on remain geographic distribution, community characteristics and population ecology of Endangered species Picea neoveitchii. East China Normal University.
Pinus dabeshanensis	Qi, J., Duan, J., Fu, J., Zhen, A., Zhan, X., Fang, Y., (2023). Resources and Conservation of Pinus fenzeliana var. dabeshanensis in the Dabie Mountains, Hubei. Hubei Forestry Science and Technology. 52 (01), 63-65+87.
	Hua, S., Zhou, J., Yang, S., Wu, G., (2023). Anatomical Structure Characteristics of Fine Roots at Various Levels in Semi-Plantation of Pinus dabeshanensis in Different Ages. Journal of Anqing Normal University(Natural Science Edition). 29 (01), 92-97.
	Shi, S., Qin, H., Zhang, J., Han, Y., Yu, H., Peng, Y., Yang, S., Wang, J., He, G., Qi, Z., Wu, W., Zhu, X., Rao, Y., Mu, D., (2022). Characteristics and Function Analysis of Rhizosphere Bacterial Community of Endangered Plant Pinus dabeshanensis. Chinese Bulletin of Botany. 57 (04), 457-467.
	Guo, Z., (2012). Resources and Conservation of Pinus fenzeliana var. dabeshanensis in the Dabie Mountains, Henan. Forest By-Product and Speciality in China. (01), 87-88.
	Wu, G., Xiang, X., Duan, R., Wang, Z., (2016). Research Progress and Conservation Measures of Pinus dabeshanensis. Journal of Anqing Normal University(Natural Science Edition). 22 (04), 97-99.
	Peng, F., (1999). Pinus dabeshanensis: A Rare and Endemic Tree Species of China. Life World. (01), 31.
	Xing, Z., Kang, Z., (1989). Karyotype Analysis of Pinus dabeshanensis. Journal of Anhui Agricultural University. (01), 48-52+83.
Pinus koraiensis	Wang, G., (2022). Spatial distribution pattern analysis of Korean pine plantation in mountainous area in eastern Liaoning Province. Liaoning Forestry Science and Technology. (05), 23-26.
	Shi, Y., Fan, L., Zhang, Y., Wang, J., Zheng, Y., (2022). Distribution Rule of Monochamus saltuarius Larvae in the Trunk of Pinus koraiensis. Scientia Silvae Sinicae. 58 (07), 128-133.
	Du, J., (2022). Study on diameter distribution of the Korean pine plantation in mountainous area in Eastern Liaoning Province. Liaoning Forestry Science and Technology. (03), 25-29.
	Cong, R., Qin, S., Jin, G., (2022). Effects of Micro-Topography on the Distribution and Growth of Two Forms of Korean Pine with Coarse Bark and Fine Bark. Scientia Silvae Sinicae. 58 (12), 1-11.
	Jiang, Y., (2017). Suitability Evaluation and Prediction of the Potential Distribution of Pinus Koraiensis Based on Random Forest Model. Chinese Academy of Forestry.
	Hou, H., Qiao, Z., Gao, M., Zhang, C., Wu, D., Lu, T., (2018). Species Abundance Distribution Pattern of Adult Coleoptera in a Small Scale Pinus Koraiensis Plantation on Maoer Mountain. Natural Science Journal of Harbin Normal University. 34 (05), 82-90.
	Nie, Z., Bu, R., Li, B., (2017). Multi-scale spatial pattern analysis of Korean pine based on presence/absence data. Acta Ecologica Sinica. 37 (03), 810-818.
	Qian, W., Lu, Y., Wang, S., Gu, J., (2016). Influence of Species Mixing on Fine Root Biomass and Spatial Distribution in Pinus koraiensis Plantation. Journal of Northeast Forestry University. 44 (02), 1-5.
	Wei, Q., (2014). Microclimate and spatial distribution pattern of pit and mound complex within forest gaps in Pinus Koraiensis - dominated broadleaved mixed forest. Northeast Forestry University.
Pinus kwangtungensis	Wang, J., Pan, H., Xie, L., Cui, G., (2022). An ecological study on the endangered mechanism of Pinus kwangtungensis. Acta Ecologica Sinica. 42 (15), 6311-6319.
	Huang, Y., Shen, Y., Wang, X., Zhou, G., Kang, J., (2021). Response of Radial Growth of Pinus kwangtungensis at Different Elevations to Climate Factors in Mangsha. Journal of Tropical and Subtropical Botany. 29(06):605-615.
	Tao, C., Li, X., Wang, Q., Cui, G., (2012). Relationships between Geographical Distribution of Endangered Pinus kwangtungensis and Climate in China. Plant Science Journal. 30 (06), 577-583.
	Xiao, C., (2000). Effect of light interception ratio of neighbors on module growth of pinus kwangtangensis. Journal of Guizhou Normal University(Natural Sciences). (02), 10-12.
	Tang, Z., Huang, D., (2003). A Preliminary Study on the Reasons for the Intact Preservation of Pinus kwangtungensis in Shunhuangshan National Forest Park. Hunan Forestry Science & Technology. (01), 70-73.
Pseudolarix amabilis	Zhang, Q., Hu, X., Lei, X., Wang, Y., Liu, H., (2022). Population Structure and Dynamics of Pseudolarix amabilis in Huanglong Mountain. Guangxi Forestry Science. 51 (06), 746-751.
	Xie, C., Liu, D., Nan, C., Li, H., Huang, C., Zhang, J., (2021). Study on community stability and interspecific correlations among dominant populations in Pseudolarix amabilis communities. Ecological Science. 40 (01), 62-70.
	Tian, C., Zhou, S., Ji, F., Min, M., Zhang, W., Zhou, W., Li, J., (2020). Reproduction Techniques of Relict Plant of Pseudolarix amabilis in China:Research Progress. Journal of Shandong Forestry Science and Technology. 50 (06), 94-98+93.
	Zhang, W., Zhang, L., Kou, Y., Zhang, Z., (2019). Transcriptome Sequencing and Bioinformatic Analysis of Pseudolarix amabilis, an Endangered Gymnosperm in China. Acta Agriculturae Universitatis Jiangxiensis. 41 (04), 761-772.
	Wang, L., Yang, J., Xu, X., (2015). Analysis of Suitable Bioclimatic Characteristics of Pseudolarix amabilis by Using MaxEnt Model. Scientia Silvae Sinicae. 51 (01), 127-131.
	Wang, C., (2014). Study on Natural Community Characteristics and Population Dynamics of Pseudolarix amabilis in Tianmu Mountain of Zhejiang. Zhejiang A&F University.
	Zhang, J., (2012). Studies on Physiological Characteristics Effect of Pseudolarix kaempferi seeding under Shading treatment and High Temperature Stress. Zhejiang A&F University.
	Wu, Y., Cao, J., Zhou, G., Yan, F., Yang, L., Zhang, Q., Chong, H., Chong, J., (2012). Study on dominant population of Pseudolarix amabilis community in Hengshan Mountain, Hunan province. Journal of Central South University of Forestry & Technology. 32 (11), 85-88.
	Liao, W., Gao, H., (2012). Study on the physiological and biochemical properties of Pseudolarix kaempferi(Lindl.) seeds under seed preservation. Journal of Nanjing Forestry University(Natural Sciences Edition). 36 (02), 52-58.
	Peng, S., Wang, L., Yuan, S., (2011). Comparison of Naturalness of Pseudolarix kaempferi Plantations in Panshan Mountain After Reformation. Journal of Northeast Forestry University. 39 (08), 13-17.
Pseudotsuga forrestii	Li, M., Liu, P., Kong, W., Ma, F., Li, S., Wang, M., (2022). Population structure and dynamic characteristics of the endangered Pseudotsuga forrestii Craib. Acta Ecologica Sinica. 42 (13), 5504-5515.
	Zhao, X., Yue, W., Gao, Z., Chen, F., (2021). Changes of wet and dry climate in the past 205 years indicated by Pseudotsuga forrestii of river valley from southeastern Tibetan Plateau, China. Chinese Journal of Applied Ecology. 32 (10), 3643-3652.
	Jin, Q., Jin, H., Xie, J., Jin, W., Wang, X., Zhang, Q., (2021). Adaptive Detection of Pseudotsuga forrestii Craib. Forest Investigation Design. 50 (01), 17-23.
	Kong, W., Liu, P., Ma, F., Li, M., (2018). Distribution Status and Protection Suggestions of Pseudotsuga forrestii in Deqen Tibetan Autonomous Prefecture. Forest Inventory and Planning. 43 (04), 89-91+103.
Pseudotsuga brevifolia	Xu, Z., (2015). The Mysterious Border Forest: Tiger Leaping Nature Reserve in the Series “Exploring Guangxi's Jungles”. Forestry of Guangxi. (09), 30-33.
	Meng, H., Lan, H., (2010). Protection and Conservation Strategy of Wild Animal and Plant Resources in Maolan Nature Reserve. Journal of Qiannan Normal University for Nationalities. 30 (03), 54-56+64.
	Lin, Y., (2005). Species Diversity of Karst Tiankeng Forest in Dashiwei Tiankengs,Guangxi. Guangxi Normal University.
Pseudotsuga sinensis	Luo, R., (2022). Current Status and Conservation-Utilization Proposals for Pseudotsuga sinensis Resources in Xuanwei City. Modern Agricultural Science and Technology. (17), 135-137+142.
	He, B., Zhang, P., Li, Q., Chen, Q., Li, Y., Li, W., (2022). Population Structure and Spatial Distribution Pattern of a Rare and Endangered Plant Pseudotsuga sinensis. Journal of Tropical and Subtropical Botany. 30 (04), 461-471.
	Xu, H., Zhang, H., Shang, H., Wang, Y., Chen, Y., (2021). Analysis on Climate Response of Pseudotsuga sinensis Tree-rings in Ta-pa Mountains, the Northern Boundary of Natural Belt Distribution. Journal of Ecology and Rural Environment. 37 (06), 761-768.
	Peng, B., Liu, P., (2021). Growth and Distribution of Pseudotsuga sinensis in Xuanwei City. Forest Inventory and Planning. 46 (05), 125-129.
	He, B., Li, Q., Chen, Q., Li, W., You, P., (2021). Altitudinal Pattern of Species Diversity of Pseudotsuga sinensis Communty in Northwestern Guizhou, China. Ecology and Environmental Sciences. 30 (06), 1111-1120.
	Zhang, Q., Jin, Q., Li, M., Jin, H., Xie, J., Wu, Z., Pan, S., Jin, W., (2020). Study on the Significance of Pseudotsuga sinensis Dode in Baicaoling Nature Reserve. Forest Investigation Design. 49 (02), 89-92.
	Li, W., Feng, T., Zhou, R., He, B., Cui, T., Deng, F., Peng, M., (2019). Potential Distribution Prediction of Natural Pseudotsuga sinensisForest in Guizhou based on Maxent Model. Journal of West China Forestry Science. 48 (03), 47-52.
	Wen, Z., Zhu, X., Liu, C., Zhao, B., Xing, J., Ding, H., Dong, J., Hong, L., (2018). Effects of tolerance ectomycorrhizal spores on the growth of Pseudotsuga menziesii seedlings from soil collected from Chinese Douglas-fir forest in Sanqing mountain. Journal of Central South University of Forestry & Technology. 38 (07), 19-25.
	Xiong, B., (2017). A study on coenological characteristics of Pseudotsuga sinensis forests at Qizimei Mountains Nature Reserve. Hubei University.
	Li, M., Xie, S., (2015). Study on Community and Population Structure of Pseudotsuga sinensis Forest in Karst Mountainous Region of Guizhou Province. Tianjin Agricultural Sciences. 21 (09), 150-153+166.
Pseudotsuga gaussenii	Tian, S., Chen, X., Li, R., Gong, Y., Xi, X., Ren, Y., (2020). Studies on Population Dynamics of An Endangered Plant of Pseudotsuga gaussenii in Ningguo, Anhui Province. Journal of Tropical and Subtropical Botany. 28 (04), 385-393.
	Wu, J., Zhang, Y., (2015). Why One Tree Grows Two Kinds of Leaves Blooms Two Kinds of Flowers and Has Two Kinds of Fruits. Green Vision. (11), 41-42.
	Li, Y., Lu, S., Liu, X., Jiang, Y., Li, S., Zhu, D., (2010). ISSR Analysis on Genetic Diversity of Endanged Plant Pseudotsuga gaussenii Flous. Plant Science Journal. 28 (01), 38-42.
	Liao, W., (1985). Survey Report on Pseudotsuga gaussenii Forests in East China. South China Forestry Science. (02), 4-6.
Calocedrus macrolepis	Yang, L., Chen, Y., (2023). Characteristics and diversity of Calocedrus macrolepis community in Nangong Nature Reserve, Taijiang County, Guizhou Province. Guizhou Science. 41 (01), 75-80.
	Liu, F., Li, K., Liao, S., Cui, Y., (2010). nterspecific Competition, Population Structure and Growth Dynamics of Endangered Calocedrus macrolepis. Scientia Silvae Sinicae. 46 (10), 23-28.
	Chen, W., Shui, Y., Wang, W., Xu, J., (2001). Community Investigation and Conservation of Calocedrus macrolepis and Pseudotsuga sinensis in Yimen County, Yunnan Province, China. Plant Diversity. (02), 189-200.
	Chen, Z., (1997). Ecological Study on the Calocedrus macrolepis Pure Forest in Middle Yunnan. Journal of Kunming University. (S2), 15-22.
	Ning, S., Zhao, T., Tang, R., Qin, W., Liang, Q., Li, R., Mo, Q., Tan, W., (1997). PRELIMINARY STUDIES ON THE PHYTOCOENOLOGICAL FEATURES OF THE CALOCEDRUS MACROLEPIS COMMUNITY IN MULUN, HUANJIANG COUNTY, GUANGXI. Guihaia. (04), 34-43.
	Deng, Y., Jiang, Z., Li, E., Lan, F., (2002). COMPARISON OF THE ELEMENT BACKGROUND VALUES BETWEEN TWO SPECIES OF RARE AND ENDANGERED PLANTS IN MULUN FOREST, GUANGXI. Carsologica Sinica. (04), 68-71.
	Nong, D., Wu, W., Jiang, R., Huang, Y., Xu, W., (2011). Notes on Calocedrus (Cupressaceae) in Guangxi, China. Guihaia. 31 (02), 155-159.
Cupressus chengiana	Dou, X., He, S., Li, B., Liu, J., Liu, H., (2023). Seedling Raising and Afforestation Techniques of Cupressus chengianain Bailongjiang Forest Area,Gansu Province. Forest Science and Technology. (02), 78-81.
	Lin, Y., Liu, K., Zhang, W., Wang, B., Wang, S., Zhu, Z., Zhao, P., (2019). Transplant Experiments and Germplasm Conservation of Natural Cupressus chengiana in the Upper Reaches of the Dadu River. Journal of Sichuan Forestry Science and Technology. 40 (02), 94-98.
	Wang, B., Liu, K., Zhu, Z., Lin, Y., Wang, S., (2018). A Study of Natural Cupressus chengiana Forest Growth Distribution in the Upper Reaches of the Dadu River. Journal of Sichuan Forestry Science and Technology. 39 (04), 106-111.
	Wei, H., (2018). Structural analysis and regeneration of Cupressus chengiana population in the Bailong River Basin. Gansu Agricultural University.
	Wu, Z., Xu, H., Liang, P., Bai, P., Xiong, L., (2012). Experiment on Planting of Green Manure under the Young Growths of Cupressus chengiana S.Y.Hu in the Arid Valleys of the Upper Reaches of the Minjiang River. Journal of Sichuan Forestry Science and Technology. 33 (05), 53-57.
Chamaecyparis hodginsii	Liu, K., Han, Y., Wang, X., Li, L., Shen, Q., Zheng, Y., Rong, J., Chen, L., (2023). Difference and evaluation of grow traits of Fokienia hodginsii caused by different provenances. Journal of Central South University of Forestry & Technology. 43 (03), 62-72.
	Zhang, Y., (2022). Progeny test and families selection of seed orchard in Fokienia hodginsii. Fujian Forestry. (06), 33-36.
	Su, S., (2022). Evelopment of Novel EST-SSR Markers for Fokienia hodginsii Based on Transcriptome Database Mining. Journal of Fujian Forestry Science and Technology. 49 (02), 1-6.
	Zhou, C., Xu, W., Chen, L., He, T., Rong, J., Zheng, Y., (2019). Research progress on protection and utilization of Fokienia hodginsii germplasm resources. Subtropical Agriculture Research. 15 (04), 271-278.
	Huang, H., (2019). Study the Comparision of the Growth between Yanping Fir and Fujian Mixed Forest. Fujian Science & Technology of Tropical Crops. 44 (03), 11-14.
	Chen, F., Mu, J., Huang, L., Cui, X., Jin, Y., Zhang, L., (2018). Features and succession analysis of Fokienia hodginsii communities in Sanchahe of Xishui National Nature Reserve, Guizhou Province. South China Forestry Science. 46 (03), 8-12.
	Lu, C., (2017). Community Characteristics and Species Diversity of Natural Forest and Plantation of Fokienia hodginsii in Longyan City. Protection Forest Science and Technology. (01), 1-7.
	Lu, Y., Peng, Y., Fu, Q., Liu, M., Yu, K., (2014). Bioactivity of essential oil from leaves of Fok ienia hodginsii against mosquitoes. Chinese Journal of Pesticide Science. 16 (03), 293-299.
	Chen, H., Luo, X., Liao, N., Zhang, J., (2011). Investigated on the Community of Fokienia hodginsii in Lengshui River Nature Reserve of Jinsha County. Guizhou Forestry Science and Technology. 39 (03), 20-23.
	Yang, Q., Ji, C., Yang,, G., Liu, J., Huang, S., (2010). Dynamics of Niche of Dominant Species in Fokienia hodginsii Community in Qiyushan Nature Reserve of Jiangxi Province. Journal of Hubei Minzu University(Natural Science Edition). 28 (03), 241-246.
Metasequoia glyptostroboides	Lan, J., Liu, B., Zhang, J., Zhang, Y., Chen, Y., (2023). Studies on Lignans from Metasequoia glyptostroboides Leaves. Journal of Hainan Normal University(Natural Science). 36 (02), 131-134.
	Hu, S., (2021). Anatomical structure and histochemistry of adventitious roots of rare plant Metasequoia glyptostroboides adapted to wetland and terrestrial environment. Yangtze University.
	Zhang, Y., (2020). Discussion on Metasequoia Mirror Forest Reformation of Ecological Greenway in Outer Ring Forest Belt of Changning District. Shanghai Construction Science & Technology. (04), 128-130.
	Wu, M., Zhu, J., Ai, X., Yao, L., Huang, X., Wang, J., Zhu, Q., Chen, S., (2020). Influences of PEG simulating drought stress on seed germination of Metasequoia glyptostroboides under different temperatures. Guihaia. 40 (11), 1691-1698.
	Huang, X., Zhu, J., Yao, L., Ai, X., Jin, W., Wu, M., Zhu, Q., Chen, S., (2020). Structure and spatial distribution pattern of a native Metasequoia glyptostroboides population in Hubei. Biodiversity Science. 28 (04), 463-473.
	Zhu, Y., Xu, X., (2019). Effects of climate change on the distribution of wild population of Metasequoia glyptostroboides, an endangered and endemic species in China. Chinese Journal of Ecology. 38 (06), 1629-1636.
	Zhu, M., (2019). Effects of exponential fertilization on seedling growth of Metasequoia glyptostroboides, Taxodium ascendens and Taxodium distichum. Zhejiang A&F University.
	Lv, H., (2018). Effects of nitrogen addition on fine root production and fine root morphology of Metaseguoia glyptostroboides and Populus deltoides according to in-growth cores method. Nanjing Forestry University.
Taiwania cryptomerioides	Zhang, W., Luo, G., Dong, W., (2019). A Preliminary Study on Species Diversity of Macrofungi in Taiwania cryptomerioides Community in Leigong Mountain. Journal of Kaili University. 37 (03), 64-66.
	Xie, Z., Yu, D., He, Z., Pian, L., (2019). Study on the Plant Community Structure of Natural Taiwania cryptomerioides Habitat in Gaoligongshan Nature Reserve of Yunnan Province. Guizhou Forestry Science and Technology. 47 (02), 11-17.
	Lu, Z., Qin, D., Lan, X., Nie, Z., (2017). Economic Analysis of Taiwania cryptomerioides Plantations in Guangxi. Shaanxi Forest Science and Technology. (05), 20-25.
	Wang, J., Li, X., An, M., Yuan, C., Yan, L., Yu, D., (2015). Inter-specific Association among Main Tree Species in Taiwania cryptomerioides Community in Leigong Mountain. Journal of Northwest Forestry University. 30 (04), 78-83.
	He, L., (2015). Forest structure, dynamics and population persistence of Tertiary relict Taiwania cryptomerioides on the Gaoligong Mountains, Yunnan, SW China. Yunnan University.
	Zhang, S., Huang, H., Lin, E., Tong, Z., (2013). Development and Application of EST-SSR Markers for Cunninghamia lanceolata and Taiwania cryptomerioides. Scientia Silvae Sinicae. 49 (10), 173-180.
	Yang, Q., Chen, G., Liu, X., Chen, L., (2009). Analysis of genetic diversity of Taiwania cryptomerioides in Xingdoushan, Hubei Province. Guihaia. 29 (04), 450-454+567.
	Chen, D., Zhang, J., Kang, Y., (2008). The seedling morphology and cultivation effect of Taiwania cryptomerioides and Taiwania flousiana. Journal of Fujian Forestry Science and Technology. (03), 110-113.
	Hu, Y., Lin, J., Wang, X., Wei, L., (1995). The biology and conservation of Taiwania cryptomerioides. Biodiversity Science. (04), 206-212.
Glyptostrobus pensilis	Ma, S., (2020). Study on Protection and Breeding of Germplasm Resources and Application in Plant Landscaping of the Glyptostrobus pensilis. Zhejiang University.
	Lin, X., (2018). Development of EST - SSR markers and population genetic variation in Glyptostrobus pensilis. Central South University of Forestry and Technology.
	Li, X., (2019). Phylogenetic Position and Phylogeography of Glyptostrobus pensilis Based on Chloroplast Markers. Central South University of Forestry and Technology.
	Huang, X., Zhu, D., (2017). Research on Growth Adaptation of Glyptostrobus pensilis (D.Don) Koch on Nanling Mountainous Area. Modern Agricultural Science and Technology. (09), 148+154.
	Wu, B., (2016). An analysis of the community structure of Chinese cypress forests in Shanling village of Tangchuan town of Youxi county. East China Forest Management. 30 (02), 55-58.
	Luo, S., Huang, Y., Cao, X., Liu, L., (2016). Reproduction and Protection of Critically Endangered Species of Glyptostrobus Pensilis in Yiyang County. Jiangxi Science. 34 (02), 187-189+207.
	Chen, Y., Wang, R., Zhu, S., Jiang, A., Zhou, L., (2016). Population Status and Conservation Strategy of the Rare and Endangered Plant Glyptostrobus Pensilis in Guangzhou. Tropical Geography. 36 (06), 944-951.
	Xu, G., Liu, X., Liang, W., (2015). Megasporogenesis,Female Gametophyte Development and Embryogenesis in Critically Endangered Glyptostrobus pensilis. Scientia Silvae Sinicae. 51 (06), 50-62.
	Li, S., (2015). The Investigation of Glyptostrobus pensilis Endangered Reasons in Youxi County Fujian Province. Forest By-Product and Speciality in China. (05), 74-76.
	Peng, L., Niu, X., Ji, K., Wei, N., Wang, Y., (2014). Analysis of rDNA ITS Sequence of Relic Plant Glyptostrobus pensilis in Guandong. Guizhou Agricultural Sciences. 42 (10), 217-220.
